# Supplementary material for: The long-term spatial-temporal trends and burden of esophageal cancer in one high-risk area: A population-registered study in Feicheng, China
Source: PLoS One. 2017 Mar 7;12(3):e0173211. doi: 10.1371/journal.pone.0173211 (PMC5340364; doi:10.1371/journal.pone.0173211)
Supplement: S1 Appendix — (XLSX) [file pone.0173211.s001.xlsx]

## Sheet: Sheet1
S1 Appendix
Fig 1 data set	Incidence of esophageal cancer during 2001-2012 year in Feicheng(1/100000)
	year	male	female	total
	2001	95.9685	54.0485	74.9643
	2002	107.258	52.1655	79.6675
	2003	114.612	52.6849	83.0689
	2004	119.229	52.6278	84.8675
	2005	109.956	56.7284	82.4943
	2006	112.983	56.0915	84.1574
	2007	135.285	74.1023	104.27
	2008	145.267	67.7621	105.97
	2009	142.338	62.2355	101.715
	2010	160.78	81.3639	120.501
	2011	154.992	69.3068	111.517
	2012	159.871	69.2666	113.894
Fig 2 data set	changes in the Incidence of esophageal cancer in Age-Specific Feicheng city during 2001-2012 year(1/100000)
	age group	Males	Females	Total
	0-	0	0	0
	5-	0	0	0
	10-	0	0	0
	15-	0.343961	0	0.176284
	20-	0.729815	0.513805	0.624753
	25-	1.51768	0.946038	1.23731
	30-	2.15751	0.941596	1.55507
	35-	13.7824	4.59577	9.23725
	40-	42.2589	10.8223	26.498
	45-	114.099	34.2264	73.1449
	50-	241.651	73.2743	155.052
	55-	400.997	142.011	265.803
	60-	475.595	172.597	314.13
	65-	609.093	253.32	416.418
	70-	685.829	344.761	495.194
	75-	699.444	373.575	504.076
	80-	555.259	340.281	418.471
	85+	400.411	303.671	333.646
	Total	129.584	62.2493	95.3986
Fig 3 data set	Mortality of esophageal cancer during 2001-2012 year in Feicheng(1/100000)
	year	male	female	total
	2001	94.3953	49.3487	71.8244
	2002	100.781	57.3304	79.0208
	2003	110.489	54.5382	81.9901
	2004	115.846	56.3303	85.1404
	2005	98.426	49.0766	72.9653
	2006	98.4409	49.2843	73.5343
	2007	94.1116	49.8556	71.6769
	2008	117.837	45.9912	81.409
	2009	121.924	57.0719	89.0352
	2010	122.26	60.7517	91.0633
	2011	113.883	50.6991	81.8244
	2012	116.722	52.6211	84.1943
Fig 4 data set	the proportion for the different location between 2001-2012
	year	neck esophagus	thoracic segment esophagus	abdominal esophagus
	2001	21.8695	51.8519	26.2787
	2002	16.4725	52.9118	30.6156
	2003	19.4719	51.9802	28.5479
	2004	13.5762	60.596	25.8278
	2005	14.726	54.1096	31.1644
	2006	9.86667	43.7333	46.4
	2007	17.2131	32.5137	50.2732
	2008	8.65672	31.9403	59.403
	2009	11.3573	30.7479	57.8947
	2010	12.2208	16.2943	71.4849
	2011	13.4921	23.0159	63.4921
	2012	12.9032	47.4654	39.6313
Data set for fig 5 and fig 6	V_NO	Township	village	DALY Rate-male	DALY Rate-female	DALY Rate-total	Incidence density-male	Incidence density-female	Incidence density-total	Village code	DISPLAY_X	DISPLAY_Y
	1	an jia zhuang	an liu	42.1926	4.89005	22.9349	314.07	78.4775	192.444	37983002	116.721	35.9317
	2	an jia zhuang	bei shi gou	16.6616	14.848	15.749	168.412	115.665	141.87	37983027	116.759	35.9739
	3	an jia zhuang	bei shuang	27.6908	8.82639	18.1845	191.388	85.6384	138.098	37983028	116.812	35.9681
	4	an jia zhuang	bei yang zhuang	8.82385	18.1126	13.7066	54.3626	49.0557	51.573	37983033	116.752	35.9949
	5	an jia zhuang	bei zhang	25.6361	17.403	21.6022	298.063	155.142	228.038	37983035	116.728	35.9429
	6	an jia zhuang	bei zhao zhuang	6.68952	5.90704	6.30083	108.038	65.6743	86.9943	37983037	116.753	35.9546
	7	an jia zhuang	cai jia yan zi	16.1533	8.64892	12.4782	141.343	73.6377	108.186	37983041	116.788	35.9495
	8	an jia zhuang	cao jia lin	28.0876	4.17419	16.1726	173.837	58.3516	116.296	37983043	116.787	36.0109
	9	an jia zhuang	chen bu	11.7298	0	5.92365	146.199	42.6167	94.9267	37983052	116.84	35.9876
	10	an jia zhuang	chen gou	18.0189	0	9.29113	203.252	0	104.803	37983053	116.837	35.9964
	11	an jia zhuang	da long gang shi	13.45	0	6.79662	123.487	25.2292	74.8814	37983066	116.817	36.0205
	12	an jia zhuang	dian zi	13.0903	4.40062	8.77063	110.41	47.8698	79.321	37983082	116.726	35.9309
	13	an jia zhuang	diao yu tai	7.58598	0	3.62038	27.6396	25.2334	26.3817	37983083	116.807	35.9898
	14	an jia zhuang	dong ling	13.3167	25.2482	19.2647	107.797	126.514	117.128	37983104	116.84	35.968
	15	an jia zhuang	dong zhao zhuang	4.64238	2.59853	3.5984	96.2464	61.4534	78.4745	37983118	116.755	35.951
	16	an jia zhuang	feng lou	26.3816	3.11775	14.5134	211.173	36.8664	122.249	37983134	116.829	35.9983
	17	an jia zhuang	guo zhuang	4.20531	0	2.17906	0	47.7327	22.9991	37983158	116.814	36.0062
	18	an jia zhuang	he bu ling	11.509	5.02061	8.26481	80.1362	40.0681	60.1022	37983170	116.801	35.9986
	19	an jia zhuang	hong miao bu	11.0254	10.2663	10.6456	130.919	65.3595	98.114	37983181	116.845	35.9757
	20	an jia zhuang	hou zhai zi	24.4369	7.80901	16.3381	149.437	55.5453	103.706	37983196	116.742	36.0145
	21	an jia zhuang	hu jia yuan	35.755	6.53674	21.0673	250.965	76.3942	163.21	37983199	116.764	35.9575
	22	an jia zhuang	li jia dian	23.329	21.7479	22.5166	229.358	157.853	192.62	37983231	116.778	35.9103
	23	an jia zhuang	li jia lu	48.3907	5.15029	26.6033	222.668	65.775	143.615	37983232	116.793	35.9113
	24	an jia zhuang	liu jia yan zi	14.8837	4.61323	9.66497	109.457	63.5728	86.1419	37983248	116.792	35.9348
	25	an jia zhuang	lu jia hang	25.6959	40.9097	33.832	243.546	254.237	249.264	37983258	116.746	35.9019
	26	an jia zhuang	lu jia zhuang	32.0736	7.65825	19.926	195.934	74.2023	135.368	37983259	116.758	35.9084
	27	an jia zhuang	ma bu	8.41507	7.94703	8.17897	93.9976	59.3628	76.5264	37983267	116.829	35.9846
	28	an jia zhuang	ma wa	12.4399	12.9163	12.6811	48.3092	117.786	83.4824	37983273	116.836	35.9628
	29	an jia zhuang	men bu	1.84867	17.3396	9.76475	75.0751	71.8391	73.4214	37983278	116.844	35.9779
	30	an jia zhuang	nan hong miao	20.6104	11.969	16.3378	210.365	97.7708	154.694	37983291	116.794	35.9218
	31	an jia zhuang	nan shi gou	16.1726	12.6159	14.3982	121.082	148.649	134.834	37983297	116.755	35.9678
	32	an jia zhuang	nan shuang	38.3323	18.4898	28.2852	275.261	111.819	192.504	37983298	116.812	35.9644
	33	an jia zhuang	nan xia hui	40.984	11.9735	26.4077	279.397	144.352	211.544	37983301	116.752	35.8953
	34	an jia zhuang	nan xin zhuang	35.0712	8.55962	20.8356	352.113	101.215	217.391	37983302	116.769	35.8981
	35	an jia zhuang	nan yang	39.4003	14.0144	26.9585	257.235	133.809	196.743	37983303	116.72	35.9358
	36	an jia zhuang	nan yuan	19.8571	12.5258	16.2785	184.985	64.6621	126.253	37983305	116.721	35.9294
	37	an jia zhuang	nan zhao zhuang	16.3736	6.20095	11.1389	137.29	79.6972	107.654	37983306	116.75	35.9489
	38	an jia zhuang	po zhuang	17.7167	10.0089	13.8431	142.937	55.0228	98.7557	37983315	116.774	35.9228
	39	an jia zhuang	qian zhai zi	28.8309	16.3157	22.5345	204.687	131.406	167.819	37983329	116.741	36.0109
	40	an jia zhuang	san cha kou	14.2696	15.2877	14.8134	113.766	74.4232	92.7521	37983344	116.799	35.9123
	41	an jia zhuang	sha lu	20.0705	25.3856	22.6887	71.2251	110.051	90.3506	37983351	116.813	35.951
	42	an jia zhuang	shang jiang zhuang	17.8033	8.3854	13.107	163.475	70.4391	117.082	37983358	116.793	35.9789
	43	an jia zhuang	shang zhuang lu qian	25.909	6.2472	16.0386	240.403	53.8503	146.752	37983362	116.769	35.9974
	44	an jia zhuang	sheng zhuang	5.33907	0	2.70226	41.0509	0	20.7771	37983368	116.839	35.9931
	45	an jia zhuang	suo lu cheng	22.9546	4.19906	13.5628	174.303	24.8262	99.453	37983394	116.753	35.9883
	46	an jia zhuang	wa li	14.6803	8.65958	11.6485	133.059	74.9602	103.803	37983406	116.864	35.9736
	47	an jia zhuang	wa wu	31.9326	22.3279	27.0925	147.221	108.696	127.807	37983407	116.748	35.8992
	48	an jia zhuang	wang fu quan	34.5117	5.69461	19.5935	208.865	108.108	156.705	37983411	116.788	35.9905
	49	an jia zhuang	wang jia yan zi	26.3358	8.81964	17.5591	228.05	56.7698	142.227	37983413	116.787	35.9317
	50	an jia zhuang	wei zi	30.1391	3.16732	16.806	266.374	96.1693	182.236	37983421	116.727	35.9291
	51	an jia zhuang	wu zu miao	31.9056	10.1193	21.1956	196.952	107.204	152.833	37983429	116.83	35.9468
	52	an jia zhuang	xi jiang zhuang	35.7169	11.5064	23.3018	210.121	116.453	162.088	37983442	116.766	35.982
	53	an jia zhuang	xi ling	14.1272	9.76885	11.885	62.5586	88.5609	75.9359	37983449	116.824	35.9611
	54	an jia zhuang	xi wang	36.429	10.8932	23.3767	162.69	51.8672	106.045	37983456	116.824	35.9454
	55	an jia zhuang	xia jiang zhuang	30.6892	15.4686	23.006	151.103	207.53	179.587	37983465	116.798	35.9771
	56	an jia zhuang	xiao long gang shi	16.3377	11.4848	13.8722	113.982	55.1876	84.1121	37983475	116.832	36.0168
	57	an jia zhuang	xiao bu	5.98162	13.8943	9.88021	31.4515	129.534	79.7766	37983486	116.844	35.9805
	58	an jia zhuang	xiao jia dian	13.6214	11.303	12.482	216.408	142.508	180.09	37983487	116.787	35.9077
	59	an jia zhuang	yue zhuang	16.6295	7.29775	11.9727	165.609	193.96	179.757	37983523	116.749	35.9178
	60	an jia zhuang	zhang an	22.5495	5.45335	14.1031	109.084	40.6215	75.2596	37983527	116.831	36.0007
	61	an jia zhuang	zhang bu	27.012	6.35882	16.3268	113.895	17.7085	64.1319	37983528	116.83	35.9945
	62	an jia zhuang	zhang jia hang	20.3173	8.9293	14.536	146.8	56.9476	101.185	37983533	116.745	35.9047
	63	an jia zhuang	zhao jia yan zi	10.4733	15.7511	13.1115	87.321	122.313	104.813	37983550	116.791	35.942
	64	an jia zhuang	zheng dong	23.9215	8.83901	16.3239	219.608	77.2678	147.906	37983555	116.727	35.9348
	65	an jia zhuang	zhong jiang zhuang	9.38081	13.0765	11.3169	74.7049	67.8979	71.1389	37983563	116.775	35.9798
	66	an jia zhuang	zhong ling	22.7062	26.9428	24.8704	146.987	164.204	155.782	37983564	116.828	35.9621
	67	an jia zhuang	zhu jia yan zi	19.4018	9.33248	14.3702	160.064	120.192	140.14	37983573	116.786	35.9358
	68	an jia zhuang	zhuang hu zhai	21.5777	13.1896	17.355	88.7311	175.055	132.188	37983577	116.744	35.9105
	69	an lin zhan	an lin zhan	12.3478	8.31883	10.2353	202.224	103.963	150.704	37983001	116.777	36.0724
	70	an lin zhan	bai zhuang	33.3154	2.53972	18.1403	186.811	57.6147	123.106	37983009	116.72	36.0161
	71	an lin zhan	bei hu	15.1537	7.58414	11.6023	127.065	86.2565	107.919	37983023	116.742	36.1074
	72	an lin zhan	bu shan	10.5782	9.67393	10.1044	155.569	0	74.0521	37983040	116.814	36.0718
	73	an lin zhan	chen lou	21.24	10.0907	15.4891	116.043	81.6993	98.3284	37983055	116.785	36.0509
	74	an lin zhan	chen zhuang	11.4245	0	5.77098	184.957	0	93.4288	37983057	116.817	36.0843
	75	an lin zhan	da dong	15.5279	4.93232	10.2976	146.592	66.8338	107.221	37983063	116.752	36.2853
	76	an lin zhan	deng zhuang	14.284	11.4695	12.9104	104.352	77.2648	91.1319	37983080	116.789	36.1062
	77	an lin zhan	di hang	14.0542	4.78044	9.31574	121.729	34.9528	77.3902	37983525	116.77	36.0805
	78	an lin zhan	dong hu	16.1568	7.28729	11.9482	131.53	83.238	108.615	37983095	116.752	36.1045
	79	an lin zhan	dong jie shou	5.06184	0.534984	2.70046	56.1903	68.7049	62.7184	37983097	116.777	36.0302
	80	an lin zhan	dong lu fang	18.6378	8.44808	13.4718	136.426	99.5025	117.706	37983105	116.733	36.0516
	81	an lin zhan	dong zhang	16.5898	6.68075	11.88	140.108	61.8684	102.921	37983117	116.831	36.0617
	82	an lin zhan	feng hang	9.27452	4.38556	6.89883	75.2445	59.7015	67.6917	37983133	116.775	36.0677
	83	an lin zhan	feng shan	10.8604	17.1167	13.8255	122.549	116.595	119.727	37983137	116.754	36.079
	84	an lin zhan	ge tai	9.51046	2.42413	6.12693	101.044	73.7191	87.9972	37983143	116.752	36.1028
	85	an lin zhan	gou bei	0.645467	1.88995	1.23781	20.8377	45.8821	32.7582	37983145	116.698	36.0302
	86	an lin zhan	gou nan	25.169	8.15425	17.0357	161.225	66.0211	115.716	37983146	116.698	36.0271
	87	an lin zhan	hao jia	12.5072	7.71981	10.2263	139.86	128.074	134.245	37983166	116.727	36.0256
	88	an lin zhan	hao yu	28.4603	8.02217	18.4459	293.578	38.1971	168.445	37983167	116.701	36.0159
	89	an lin zhan	he tao wa	16.7415	0	8.43488	196.271	49.8256	123.609	37983174	116.744	36.0828
	90	an lin zhan	he zhuang	18.4435	5.01728	11.9635	143.401	59.1226	102.725	37983177	116.804	36.0623
	91	an lin zhan	hei yu	0	0	0	64.3915	0	33.6247	37983180	116.732	36.0678
	92	an lin zhan	hou ma	11.0403	0	5.84771	138.313	0	73.2601	37983190	116.812	36.0895
	93	an lin zhan	huang tu ling	16.5523	14.1584	15.3943	259.403	83.0565	174.099	37983204	116.695	36.075
	94	an lin zhan	li jia	7.66707	21.9741	14.8751	83.7521	109.981	96.9663	37983230	116.73	36.0269
	95	an lin zhan	lin zhuang	9.20515	26.7768	17.8683	95.8313	123.183	109.316	37983246	116.715	36.0297
	96	an lin zhan	liu jia	14.6645	1.20447	7.86819	137.451	15.8554	76.0548	37983247	116.75	36.0367
	97	an lin zhan	liu zhuang	12.4167	1.80183	7.34149	75.3012	0	39.2979	37983250	116.79	36.0492
	98	an lin zhan	me shan	18.9313	14.9819	16.9389	201.072	109.721	154.987	37983277	116.784	36.02
	99	an lin zhan	meng jia	18.9407	0	9.58218	95.6755	39.185	67.7638	37983279	116.739	36.0329
	100	an lin zhan	ming xin	26.8175	0	13.4272	169.026	84.7458	126.944	37983281	116.71	36.0653
	101	an lin zhan	nan hu	12.6371	18.8427	15.7249	60.0601	121.286	90.525	37983292	116.738	36.1013
	102	an lin zhan	niu zhuang	30.1143	14.1368	22.0085	257.561	107.196	181.278	37983309	116.712	36.0825
	103	an lin zhan	qian ma	20.1205	21.5627	20.8343	201.207	205.339	203.252	37983323	116.813	36.0866
	104	an lin zhan	qiao jie shou	40.7356	0	19.5096	297.78	24.8818	155.581	37983334	116.758	36.0399
	105	an lin zhan	shan tao	2.52176	5.93278	4.18407	26.8528	28.2486	27.533	37983354	116.691	36.0365
	106	an lin zhan	wang tai	17.0847	0	8.59454	63.9182	32.352	48.2315	37983417	116.748	36.0882
	107	an lin zhan	wu feng	17.5744	11.7719	14.7121	154.586	52.9334	104.443	37983427	116.767	36.0529
	108	an lin zhan	xi hu	49.7516	17.9623	34.6132	387.43	94.697	248.027	37983441	116.736	36.1032
	109	an lin zhan	xi jie shou	26.2266	10.1843	17.7563	142.139	78.1937	108.376	37983444	116.758	36.0227
	110	an lin zhan	xi lu fang	20.485	6.8357	13.7421	164.762	73.8319	119.842	37983450	116.726	36.0488
	111	an lin zhan	xi zhang	20.0888	7.17739	13.6878	123.795	80.9425	102.55	37983463	116.795	36.0492
	112	an lin zhan	xia zhuang	16.0401	3.63675	9.86152	154.287	29.6077	92.1795	37983468	116.714	36.025
	113	an lin zhan	xin zhuang	13.4816	8.078	10.7975	142.404	60.5045	101.722	37983489	116.779	36.0425
	114	an lin zhan	zhan bei	25.3749	7.28882	16.2008	241.613	87.1781	163.276	37983526	116.776	36.0807
	115	an lin zhan	zhang wa	20.3812	8.46086	14.7862	56.5931	0	30.03	37983543	116.822	36.0728
	116	an lin zhan	zhao jia	22.8779	3.49613	13.2593	263.93	44.6495	155.107	37983549	116.727	36.0345
	117	bian jia yuan	bei chou	10.0443	5.4528	7.67695	93.6195	54.1272	73.2575	37983015	116.864	36.0166
	118	bian jia yuan	bei gu dian	0	0	0	0	0	0	37983020	116.873	36.0194
	119	bian jia yuan	bei hu	17.0378	11.3722	14.3522	175.67	113.71	146.3	37983022	116.848	36.0641
	120	bian jia yuan	cha he dian	4.16384	2.95494	3.5808	94.8317	50.8971	73.6422	37983048	116.974	36.0279
	121	bian jia yuan	chen wa	13.2563	6.98545	10.1609	93.8967	55.0433	74.7181	37983056	116.981	36.0325
	122	bian jia yuan	da hai zi	13.5028	6.75324	10.2177	102.089	57.971	80.6159	37983064	116.891	35.9886
	123	bian jia yuan	da ren wen	18.3929	1.58476	10.1972	104.838	0	53.7181	37983067	116.906	36.0274
	124	bian jia yuan	da shang	6.18981	0	3.03649	81.4332	0	39.9481	37983068	116.915	36.0399
	125	bian jia yuan	da wang zhuang	5.21693	0	2.61803	52.1921	13.1441	32.7397	37983074	116.85	36.0427
	126	bian jia yuan	da wu	8.17971	4.92887	6.52968	81.7528	31.7259	56.3607	37983075	116.924	35.9971
	127	bian jia yuan	dong gu	23.9503	1.92076	13.2222	166.343	87.6168	128.005	37983091	116.864	36.0307
	128	bian jia yuan	dong jun	12.9908	1.13833	6.95257	161.514	22.2173	90.549	37983098	116.965	36.0291
	129	bian jia yuan	dong pian	42.674	0	22.1677	214.133	38.5802	129.774	37983107	116.891	36.0918
	130	bian jia yuan	dong zhuang	1.97278	15.8659	8.76676	0	85.966	42.0389	37983119	116.958	36.0118
	131	bian jia yuan	feng huang	2.40113	15.2232	8.80497	0	96.2464	48.0692	37983136	116.87	36.0209
	132	bian jia yuan	gao zhuang	13.1374	3.99785	8.49831	126.596	51.1718	88.3117	37983141	116.949	36.0416
	133	bian jia yuan	ge zhuang	9.39645	3.25309	6.41879	15.5087	65.9522	39.9584	37983144	116.847	36.0187
	134	bian jia yuan	guan zhuang	18.8574	3.01513	10.6898	105.162	49.4071	76.4169	37983153	116.847	36.0056
	135	bian jia yuan	guo	15.8232	2.81848	9.22381	131.752	31.9693	81.1162	37983163	116.913	36.0444
	136	bian jia yuan	han zhuang tou	20.5398	7.82969	13.9634	113.357	52.8634	82.0569	37983165	116.911	36.0085
	137	bian jia yuan	he zhuang	0.340057	0.650518	0.497307	21.4362	41.7711	31.736	37983169	116.744	36.2013
	138	bian jia yuan	he xi	6.51905	6.30104	6.40771	92.3788	44.2556	67.8027	37983176	116.869	36.0078
	139	bian jia yuan	hong miao	19.5063	1.09447	10.5071	143.198	0	73.2064	37983182	116.922	36.0468
	140	bian jia yuan	hou liu	8.72591	6.71079	7.70428	58.5938	56.9801	57.7756	37983185	116.908	36.0014
	141	bian jia yuan	hou huang	2.15914	0	1.0997	12.4938	0	6.36335	37983188	116.884	36.0185
	142	bian jia yuan	hou ying	14.2333	13.4744	13.8496	179.007	47.7251	112.622	37983194	116.887	35.9987
	143	bian jia yuan	ji he	16.1495	0	8.0184	62.9195	0	31.2402	37983209	116.944	36.0355
	144	bian jia yuan	ji he tang	13.917	17.5521	15.6896	59.5327	93.8233	76.2544	37983210	116.927	36.0259
	145	bian jia yuan	jiang tang	13.7658	8.40605	10.9416	68.1849	61.2145	64.512	37983219	116.88	36.0085
	146	bian jia yuan	li zhuang	13.2466	0	6.69499	191.755	0	96.9149	37983239	116.907	36.0512
	147	bian jia yuan	liu lin	10.949	6.09512	8.52891	79.4101	51.3376	65.4134	37983254	116.929	36.0084
	148	bian jia yuan	ma jia tang	0	0	0	0	75.643	36.1925	37983270	116.855	36.0562
	149	bian jia yuan	ma xin	1.74567	15.5094	8.92039	65.3595	60.024	62.5782	37983274	116.895	36.0243
	150	bian jia yuan	mu lin	47.3988	0	23.0383	307.482	0	149.452	37983283	116.873	36.0805
	151	bian jia yuan	nan chou	16.6714	5.45808	10.897	116.054	63.7639	89.1266	37983286	116.874	35.9866
	152	bian jia yuan	nan	16.923	6.68084	11.4877	141.343	83.3333	110.558	37983287	116.952	36.011
	153	bian jia yuan	nan zhuang	14.7311	5.87912	10.1339	79.4281	36.7557	57.2665	37983307	116.955	36.0041
	154	bian jia yuan	qi lin	3.19726	16.4073	10.0488	0	0	0	37983318	116.893	36.0831
	155	bian jia yuan	qian huang	2.98043	3.84155	3.40877	8.83002	26.7642	17.751	37983321	116.885	36.0154
	156	bian jia yuan	shang guan	15.6461	12.7417	14.177	105.597	103.164	104.366	37983357	116.881	36.0721
	157	bian jia yuan	song tai	22.0104	7.93388	14.9614	124.671	55.241	89.9032	37983385	116.945	36.0273
	158	bian jia yuan	song zhuang	8.39984	5.35026	6.89197	82.79	52.9045	68.013	37983387	116.846	36.0477
	159	bian jia yuan	tang che	6.92587	9.55086	8.19492	114.416	24.4499	70.922	37983397	116.896	36.0079
	160	bian jia yuan	wang jia tang	13.3984	8.22117	10.6813	132.773	60.1082	94.6372	37983412	116.874	35.995
	161	bian jia yuan	wang liu lin	9.93965	8.779	9.37235	70.5219	36.88	54.0784	37983415	116.917	35.9924
	162	bian jia yuan	wei zhuang	1.8784	13.3431	7.85173	0	63.5324	33.1016	37983423	116.944	36.0464
	163	bian jia yuan	xi gu	20.0868	0	10.3032	129.971	0	66.6667	37983437	116.853	36.0266
	164	bian jia yuan	xi jun	16.218	1.58436	9.1026	68.3995	24.0906	46.8549	37983445	116.96	36.0317
	165	bian jia yuan	xi li zhuang	0	0	0	0	48.8043	23.3209	37983447	116.878	36.0225
	166	bian jia yuan	xi pian	3.52329	5.29185	4.39925	44.3853	90.4568	67.2043	37983453	116.888	36.0896
	167	bian jia yuan	xi po	46.8096	19.8343	33.3431	208.587	122.058	165.39	37983454	116.941	35.9891
	168	bian jia yuan	xia zhuang	4.05277	0	1.98566	49.7141	0	24.3576	37983469	116.88	36.0147
	169	bian jia yuan	xiao ren wen	0	0	0	0	0	0	37983476	116.901	36.032
	170	bian jia yuan	xiao shang	16.2756	2.60153	9.56464	190.621	79.1139	135.896	37983477	116.918	36.0348
	171	bian jia yuan	xiao wang	16.9287	4.70405	11.0843	127.253	46.307	88.5544	37983478	116.847	36.0368
	172	bian jia yuan	xing long	37.2867	12.8662	25.3884	258.833	108.962	185.812	37983496	116.881	36.0447
	173	bian jia yuan	xu miao	9.90816	8.37204	9.13727	66.5631	88.0993	77.3709	37983499	116.866	35.9926
	174	bian jia yuan	yang zhuang	8.6888	0	4.1599	198.216	0	94.8992	37983508	116.609	36.1708
	175	bian jia yuan	ying pan	36.3724	6.33612	21.5157	272.777	66.8896	170.94	37983514	116.898	36.0526
	176	bian jia yuan	yu lao	5.70055	0	2.94982	59.0319	42.203	50.9113	37983516	116.934	36.0319
	177	bian jia yuan	yu qian	11.0998	5.20185	8.12259	68.2905	0	33.8181	37983519	116.886	36.0354
	178	bian jia yuan	yu shan	17.5273	4.90114	11.2108	160.114	35.5429	97.7952	37983520	116.87	36.075
	179	bian jia yuan	yun he	6.07519	3.62084	4.89776	99.4695	35.9583	69.0012	37983524	116.932	36.0011
	180	bian jia yuan	zhang ling	18.6331	0	10.0403	167.154	0	90.0698	37983536	116.886	36.0762
	181	bian jia yuan	zhang qiao	18.556	0	9.00288	101.854	19.1975	59.3003	37983540	116.89	35.9927
	182	bian jia yuan	zhang shan tou	9.06726	10.9051	9.95554	120.627	64.4745	93.4871	37983541	116.876	36.0356
	183	bian jia yuan	zhang zhuang	10.6585	13.3738	12.0385	86.9565	100.976	94.0814	37983546	116.94	36.0362
	184	bian jia yuan	zhao lv	12.915	4.38876	8.39745	106.805	27.0783	64.5624	37983552	116.907	36.0083
	185	bian jia yuan	zhong gu	3.69836	0	1.85931	37.5869	19.0006	28.3447	37983560	116.863	36.0356
	186	bian jia yuan	zhou wang	1.16085	7.13061	4.12201	0	42.1585	20.9118	37983570	116.914	36.0121
	187	bian jia yuan	zhu guan	5.75726	0	2.76921	80.8781	10.7078	44.4593	37983572	116.897	36.0425
	188	bian jia yuan	qi zhuang	18.2939	5.19524	11.7012	134.771	13.2996	73.6328	37983317	116.919	36.0514
	189	chao quan	bai yao	11.1268	6.08784	8.54338	131.047	31.1397	79.8254	37983008	116.814	36.24
	190	chao quan	bai fu tu	5.42196	6.36936	5.90533	58.4283	28.0449	42.9264	37983012	116.814	36.2269
	191	chao quan	chao quan	10.9691	5.59299	8.21533	143.18	93.2903	117.625	37983050	116.841	36.2169
	192	chao quan	da wang	4.06077	6.34202	5.17486	71.0444	53.1632	62.3118	37983073	116.833	36.251
	193	chao quan	gu shan	8.07625	1.98853	5.02906	109.453	19.857	64.6059	37983148	116.83	36.2408
	194	chao quan	hei shan	19.5928	0	9.8273	98.3091	0	49.3097	37983179	116.868	36.2172
	195	chao quan	liu gou	10.0291	13.2082	11.5877	75.2068	104.262	89.4512	37983253	116.878	36.2404
	196	chao quan	shang zhai	11.5822	1.96249	6.80401	96.1723	38.9788	67.7638	37983360	116.849	36.2289
	197	chao quan	sun lou	3.80296	4.374	4.07676	45.0572	19.5656	32.8346	37983390	116.847	36.2628
	198	chao quan	xia zhai	9.79103	4.99751	7.37508	97.3394	55.8793	76.4434	37983467	116.846	36.2206
	199	chao quan	zhang zhuang	6.47839	0.780706	3.70702	89.9382	23.7417	57.7401	37983547	116.864	36.2416
	200	hu tun	bai zhuang	17.7603	9.5502	13.6366	159.188	88.7311	123.799	37983010	116.615	36.2477
	201	hu tun	bei wang zhuang	21.73	0	11.1516	173.671	0	89.1266	37983030	116.622	36.2535
	202	hu tun	bei zhang zhuang	0	0	0	0	0	0	37983036	116.64	36.2427
	203	hu tun	cao jia zhuang	21.7306	7.18572	14.1169	189.531	90.3788	137.628	37983044	116.629	36.2389
	204	hu tun	da zhong quan	6.70745	3.07186	4.78899	102.249	30.5064	64.3915	37983076	116.575	36.1932
	205	hu tun	dong hu xi	5.56025	3.4645	4.44758	58.4112	34.4056	45.6663	37983094	116.602	36.2074
	206	hu tun	dong mu he	15.9869	11.828	13.8886	91.5272	102.722	97.1754	37983106	116.652	36.2475
	207	hu tun	dong zhuang	24.4473	14.7637	19.4849	241.911	86.3061	162.17	37983123	116.634	36.2452
	208	hu tun	dong zhuang pu yi jie	11.0266	10.8766	10.9485	62.3441	57.3723	59.755	37983128	116.66	36.2471
	209	hu tun	feng zhuang	44.9717	8.20713	26.6298	231.78	103.466	167.764	37983135	116.643	36.2742
	210	hu tun	gu zhuang	16.7093	7.11226	11.7526	122.268	42.9246	81.2888	37983149	116.593	36.2544
	211	hu tun	guan wang dian	24.5603	0	12.9586	217.391	0	114.701	37983151	116.651	36.279
	212	hu tun	guo jia zhuang jie	1.83098	6.91576	4.47326	0	166.182	86.3558	37983161	116.577	36.1989
	213	hu tun	hou xing long	11.6521	0	5.76179	114.351	0	56.5451	37983192	116.759	36.0484
	214	hu tun	jia zhuang	29.6609	1.06898	15.0072	285.15	41.7275	160.393	37983213	116.642	36.2471
	215	hu tun	jian bei	7.23326	1.67636	4.37966	74.4127	20.141	46.5429	37983214	116.621	36.2596
	216	hu tun	li jia zhai	23.3408	2.23089	11.8652	202.02	33.9213	110.64	37983233	116.602	36.2445
	217	hu tun	lv xian	1.75504	9.02646	5.39731	30.1296	120.084	75.188	37983260	116.643	36.2867
	218	hu tun	nan wang zhuang	6.34174	0	3.09222	66.9344	0	32.6371	37983300	116.642	36.1925
	219	hu tun	qi you si	36.327	4.53819	19.4695	200	88.574	140.911	37983316	116.614	36.2808
	220	hu tun	qian zhuang xin	17.148	0	8.38732	84.7817	40.5844	62.2019	37983332	116.601	36.1812
	221	hu tun	qian zhuang yi	14.4243	5.71781	9.96003	143.041	54.37	97.5746	37983333	116.62	36.177
	222	hu tun	qian xing long	20.7336	10.6576	15.495	232.491	71.5628	148.823	37983326	116.627	36.2117
	223	hu tun	qiao tou	5.39246	0	2.58162	0	52.2739	27.248	37983336	116.576	36.2047
	224	hu tun	rong zhuang	39.236	7.86244	22.7033	226.308	76.1808	147.197	37983343	116.592	36.248
	225	hu tun	sha zhuang	20.801	14.1739	17.4108	223.072	121.71	171.22	37983352	116.608	36.2501
	226	hu tun	shan yang pu	15.4349	7.62877	11.5354	157.398	91.9842	124.721	37983355	116.605	36.2569
	227	hu tun	tao yang	29.7315	9.93486	19.828	269.43	62.1118	165.717	37983399	116.648	36.2178
	228	hu tun	xi hu dong	19.0577	7.55902	13.094	131.043	67.5676	98.1217	37983439	116.587	36.2043
	229	hu tun	xi hu xi	12.5414	2.95185	7.73868	136.452	38.8576	87.5742	37983440	116.588	36.2048
	230	hu tun	xi mu he	28.8776	6.40419	17.6073	299.273	63.7484	181.159	37983451	116.647	36.2467
	231	hu tun	xi xin zhuang	17.2299	0	8.17376	98.1354	0	46.5549	37983459	116.586	36.1855
	232	hu tun	xiao dian	21.5682	13.8508	17.5986	110.047	145.455	128.26	37983472	116.596	36.2631
	233	hu tun	xiao wang zhuang	4.12712	15.458	10.187	54.8246	143.062	102.015	37983479	116.602	36.2183
	234	hu tun	xiao zhong quan jie	10.1459	2.40209	6.12482	154.599	71.5649	111.483	37983483	116.57	36.1987
	235	hu tun	you yi	8.99984	4.6047	6.69594	96.6184	21.925	57.4647	37983515	116.642	36.2155
	236	hu tun	zhang dian	23.115	6.28918	14.5433	227.613	58.8047	141.616	37983531	116.63	36.2512
	237	hu tun	zhao jia zhuang	7.49427	0	3.65134	43.3651	41.2031	42.2565	37983551	116.636	36.2402
	238	hu tun	zhi fang	17.4362	4.02747	10.5017	108.76	36.9242	71.6093	37983557	116.628	36.1854
	239	hu tun	zhong hu tun	11.2748	6.98466	9.0554	91.6978	52.6489	71.4967	37983562	116.594	36.2066
	240	lao cheng	bai chi	2.67041	0.371902	1.47215	52.0156	11.9403	31.1236	37983011	116.795	36.2291
	241	lao cheng	cao zhuang	2.0845	3.28602	2.71967	91.659	57.2082	73.4468	37983045	116.748	36.2377
	242	lao cheng	chen zhuang	13.112	2.4085	8.0531	129.412	13.1268	74.4509	37983058	116.806	36.2651
	243	lao cheng	da shi guan	9.81329	1.97748	5.90008	82.2676	14.9936	48.6709	37983069	116.79	36.287
	244	lao cheng	da shi pu	6.16211	0	3.02234	77.3246	0	37.9255	37983070	116.793	36.2994
	245	lao cheng	dong bai chi	13.5161	1.61614	7.17225	99.7672	38.835	67.2843	37983084	116.799	36.23
	246	lao cheng	guan lu dian	7.16839	1.17084	4.19004	45.0857	22.8519	34.0445	37983152	116.779	36.2195
	247	lao cheng	guo tun	7.12535	1.55179	4.22046	25.546	23.4687	24.4633	37983162	116.769	36.2263
	248	lao cheng	he dong	6.0436	1.97339	3.87941	90.5285	59.7967	74.1879	37983172	116.781	36.2298
	249	lao cheng	he kou	11.8199	0.727058	6.30243	61.1354	17.6507	39.5066	37983173	116.805	36.278
	250	lao cheng	hong wu	10.687	0	5.41561	86.5385	0	43.8532	37983184	116.797	36.2644
	251	lao cheng	jiao chang tun	12.7502	15.0939	13.9855	88.2301	47.4984	66.7612	37983222	116.774	36.2258
	252	lao cheng	lao cheng	7.21744	1.23742	4.0624	114.955	56.143	83.9258	37983226	116.775	36.2487
	253	lao cheng	li tun	5.89919	0	2.93835	63.7687	31.6422	47.6443	37983238	116.758	36.221
	254	lao cheng	li zhuang	17.6563	1.37271	9.44161	63.7484	41.7449	52.6482	37983240	116.772	36.306
	255	lao cheng	luo yao	3.97312	0	1.95014	54.9249	5.88305	29.9545	37983265	116.797	36.2448
	256	lao cheng	mao xiao zhuang	16.0533	10.3066	13.1209	142.288	81.9336	111.49	37983276	116.789	36.2187
	257	lao cheng	qiao zhuang	17.8446	4.44436	10.9529	117.151	51.63	83.4535	37983335	116.762	36.2748
	258	lao cheng	shang zhi	4.07846	2.36039	3.16107	59.7431	34.7614	46.4037	37983367	116.768	36.2484
	259	lao cheng	shuang yu	5.10414	4.92777	5.01882	77.6021	51.7545	65.0976	37983382	116.761	36.2914
	260	lao cheng	sun zhuang	6.83677	1.86614	4.30458	63.3714	20.3417	41.4508	37983393	116.782	36.2746
	261	lao cheng	tian hua yu	21.1829	7.67541	14.5854	85.7449	44.9035	65.7967	37983401	116.832	36.2797
	262	lao cheng	xiao yao	8.2593	2.6314	5.3835	117.055	33.6059	74.4133	37983481	116.804	36.2507
	263	lao cheng	xin tun	6.18038	2.97689	4.50666	85.5432	65.1551	74.8911	37983488	116.769	36.2141
	264	lao cheng	yang zhuang	9.4447	4.81376	7.06419	76.643	60.3792	68.2827	37983509	116.752	36.2498
	265	lao cheng	yue zhuang	5.80474	0	2.72437	74.599	0	35.012	37983522	116.761	36.2395
	266	lao cheng	zhang hua yu	13.9374	2.09477	8.18192	59.0087	20.803	40.4408	37983532	116.835	36.29
	267	lao cheng	zhang tun	8.43714	5.62428	7.02766	37.8215	75.3154	56.6091	37983542	116.762	36.2205
	268	lao cheng	luan zhuang	9.51176	1.67566	5.57525	63.955	12.6711	38.1922	37983262	116.752	36.2124
	269	shi heng	ba dao ling	5.55453	5.28031	5.42144	247.28	52.4384	152.711	37983004	116.517	36.2495
	270	shi heng	bao an	3.27262	6.5458	4.97541	28.777	26.5393	27.6129	37983014	116.487	36.2115
	271	shi heng	bei da liu	19.637	4.97875	12.0169	210.658	36.0308	119.877	37983017	116.571	36.2436
	272	shi heng	bei gao yu	15.3855	9.67173	12.3834	141.489	83.5627	111.054	37983019	116.551	36.237
	273	shi heng	cha zhuang	11.5446	2.48907	6.69543	116.212	67.2043	89.9685	37983047	116.566	36.2159
	274	shi heng	da si	26.0623	18.8124	22.0856	140.007	115.241	126.422	37983072	116.57	36.1622
	275	shi heng	dao kou	15.2269	9.96336	12.5357	99.7175	47.6569	73.0994	37983078	116.611	36.1584
	276	shi heng	dong fu shan	2.32417	4.10838	3.20473	38.1243	19.5618	28.9631	37983130	116.494	36.2205
	277	shi heng	hong miao	9.89914	13.1823	11.6269	64.13	115.473	91.1485	37983183	116.581	36.156
	278	shi heng	hou yi	13.8338	4.30082	8.91417	124.87	39.032	80.5721	37983193	116.542	36.1606
	279	shi heng	hui bei	19.1353	10.8481	14.852	112.71	48.6263	79.5878	37983207	116.559	36.1878
	280	shi heng	lv dian	19.5548	3.9338	11.8187	144.443	18.4026	82.0232	37983261	116.598	36.1514
	281	shi heng	ma fang	11.5727	4.10268	7.76697	164.908	15.8781	88.9824	37983269	116.547	36.202
	282	shi heng	nan da liu	11.8402	6.9694	9.27086	140.515	55.9388	95.9009	37983288	116.576	36.2359
	283	shi heng	nan gao yu	24.3454	7.94221	15.8707	189.343	75.9173	130.742	37983289	116.538	36.2079
	284	shi heng	qian san	18.8839	4.84129	11.7998	155.905	12.7616	83.6928	37983324	116.536	36.1473
	285	shi heng	qian si	9.52816	4.40588	6.93563	96.918	0	47.8652	37983325	116.533	36.1524
	286	shi heng	qian yi	15.5269	5.59023	10.304	80.6192	72.759	76.4877	37983327	116.537	36.1502
	287	shi heng	quan sheng	12.1673	16.2951	14.3363	115.367	41.6753	76.6451	37983337	116.577	36.1757
	288	shi heng	ren li	16.7763	13.0274	14.8067	95.9233	129.983	113.817	37983340	116.493	36.2263
	289	shi heng	sheng fo si	10.5028	2.42815	6.40119	74.6826	24.1138	48.9956	37983369	116.52	36.2353
	290	shi heng	shuang quan yu	5.09781	14.726	10.1381	0	66.4894	34.8068	37983381	116.531	36.244
	291	shi heng	si he	12.8052	2.70214	7.61708	73.1351	92.3788	83.0171	37983383	116.573	36.1446
	292	shi heng	tang zhuang	14.8158	3.74099	9.25783	286.533	56.8828	171.282	37983398	116.575	36.1607
	293	shi heng	xi pu	2.80256	7.56468	5.21298	48.2067	84.6581	66.6571	37983455	116.567	36.2458
	294	shi heng	xin hua	20.3613	10.506	15.4191	179.372	53.495	116.248	37983490	116.567	36.1911
	295	shi heng	zhao zhuang	5.6641	12.5613	9.16561	49.4743	35.9842	42.6257	37983553	116.504	36.2297
	296	shi heng	zheng ming shan	29.6712	5.32594	17.6558	235.479	40.2739	139.137	37983556	116.516	36.2281
	297	shi heng	zhong xin	9.28057	4.62501	6.89741	127.926	36.5943	81.1739	37983567	116.558	36.1614
	298	sun bo	bei luan	23.4389	14.1921	18.7323	244.45	159.327	201.122	37983024	116.654	35.9613
	299	sun bo	chen jia hang	28.2389	17.3154	22.5742	306.145	243.605	273.713	37983054	116.656	35.9667
	300	sun bo	da shi qiao	28.5045	12.5017	20.6105	274.931	179.718	227.964	37983071	116.724	35.9627
	301	sun bo	dong cheng	19.0778	20.5007	19.7897	174.644	122.755	148.684	37983086	116.69	35.9339
	302	sun bo	dong wu	35.1929	13.0668	24.3401	243.784	101.291	173.891	37983112	116.731	35.9843
	303	sun bo	lian hua yu	13.7564	5.25307	9.64518	189.622	128.913	160.271	37983244	116.666	35.9834
	304	sun bo	liu zhuang	28.1698	17.305	22.8222	209.644	129.774	170.332	37983251	116.69	35.9949
	305	sun bo	nan 栾	18.435	5.41708	11.8567	127.796	62.5521	94.8267	37983294	116.665	35.9534
	306	sun bo	pa shan	7.36441	9.5983	8.49641	117.096	113.982	115.518	37983311	116.739	35.9876
	307	sun bo	sun dong	20.4934	11.247	15.7933	193.16	76.9315	134.078	37983389	116.693	35.9603
	308	sun bo	wu bu	24.1765	16.0323	20.0556	298.27	213.551	255.403	37983426	116.651	35.9944
	309	sun bo	xi bei jiao	30.3243	17.8226	24.0271	322.841	198.807	260.365	37983432	116.65	35.9679
	310	sun bo	xi cheng	21.4355	12.5635	17.0373	201.849	129.674	166.068	37983433	116.677	35.9405
	311	sun bo	xi wu	16.3704	12.1257	14.3233	216.558	53.6481	137.991	37983458	116.722	35.9808
	312	sun bo	zhuang tou	18.2296	27.9464	23.0394	124.747	143.175	133.869	37983578	116.7	35.9523
	313	sun bo	岈shan	23.3185	9.48845	16.6593	348.594	175.175	265.092	37983502	116.67	36.0115
	314	tao yuan	ba tou	1.95526	18.0186	10.182	73.2064	69.735	71.4286	37983005	116.709	36.1206
	315	tao yuan	bai lou	10.0818	3.24693	6.77576	138.76	98.7411	119.403	37983006	116.618	36.1573
	316	tao yuan	bei tai	17.5884	3.65302	10.5414	148.451	54.4168	100.899	37983029	116.708	36.1128
	317	tao yuan	chang shan wa	4.9579	0	2.47571	209.314	0	104.521	37983049	116.738	36.1443
	318	tao yuan	dong fu	11.5767	4.7616	8.2275	134.666	29.3384	82.9038	37983089	116.609	36.1147
	319	tao yuan	dong li yi	7.76487	3.28473	5.45243	158.983	49.6771	102.564	37983103	116.686	36.1445
	320	tao yuan	dong wei	9.86196	4.42035	7.05744	140.056	43.8982	90.4977	37983111	116.632	36.1698
	321	tao yuan	gao ling	2.78321	3.41911	3.10471	79.7448	103.977	91.9963	37983140	116.643	36.1392
	322	tao yuan	gu zhuang	15.6321	1.05768	8.3196	113.36	16.0823	64.5526	37983150	116.696	36.1546
	323	tao yuan	guo liu	12.9196	15.837	14.357	176.77	121.341	149.46	37983156	116.596	36.1157
	324	tao yuan	hei niu shan	19.7159	32.6159	26.0079	93.7647	196.947	144.092	37983178	116.729	36.1249
	325	tao yuan	hou han	7.05347	7.57104	7.32055	46.5044	14.5391	30.0098	37983187	116.616	36.151
	326	tao yuan	huang zhuang	20.1457	4.04631	12.2041	152.13	26.0451	89.9338	37983206	116.689	36.1202
	327	tao yuan	ji jia wa	14.3332	2.28356	8.54263	128.493	34.7222	83.4307	37983208	116.724	36.1166
	328	tao yuan	lao wa	20.5882	6.14697	13.2246	155.392	69.7003	111.698	37983227	116.647	36.1063
	329	tao yuan	li zhuang	6.09457	5.52312	5.81715	13.9821	74.096	43.1655	37983241	116.706	36.1514
	330	tao yuan	li liu	18.4909	8.22706	13.342	174.13	84.2722	129.052	37983243	116.593	36.1357
	331	tao yuan	long gang	12.2173	8.24463	10.199	123.305	59.7015	90.9918	37983255	116.641	36.1352
	332	tao yuan	long yang	13.8656	6.76754	10.3389	123.762	68.3605	96.2355	37983256	116.698	36.1508
	333	tao yuan	luo han	1.18906	5.12081	3.05456	39.8168	88.2029	62.7746	37983263	116.702	36.0964
	334	tao yuan	nan bei wang	14.5137	6.30066	10.4337	136.376	36.8392	86.9287	37983285	116.646	36.1799
	335	tao yuan	nan tai	1.05586	2.33316	1.60736	103.806	45.5373	78.6473	37983299	116.71	36.1039
	336	tao yuan	pan zhuang	24.3886	4.58043	14.0295	181.433	41.3736	108.186	37983313	116.609	36.1302
	337	tao yuan	qian han	9.87241	5.99366	7.8522	100.857	23.1965	60.4084	37983320	116.617	36.147
	338	tao yuan	ren gui shan	18.4918	9.12447	13.889	233.987	60.551	148.765	37983339	116.639	36.1271
	339	tao yuan	san liang	22.8392	8.21285	15.5758	178.838	60.429	120.036	37983346	116.582	36.1279
	340	tao yuan	sang hang	7.47548	5.90883	6.68802	111.495	88.2613	99.817	37983349	116.615	36.1118
	341	tao yuan	shang gu	18.1134	10.2407	14.2965	144.75	118.315	131.934	37983356	116.668	36.1063
	342	tao yuan	xi li	17.363	9.41122	13.3809	164.406	46.8274	105.525	37983448	116.666	36.142
	343	tao yuan	xi wei	7.75253	8.256	8.01041	70.1919	66.8449	68.4775	37983457	116.626	36.1704
	344	tao yuan	ye chang	11.4327	4.33739	7.81619	123.129	54.6647	88.2326	37983510	116.562	36.1409
	345	tao yuan	ying li	4.65255	14.9205	9.80955	77.6036	92.2935	84.9815	37983513	116.653	36.1384
	346	tao yuan	zhang li	11.749	12.327	12.0391	112.554	120.327	116.455	37983535	116.654	36.1242
	347	tao yuan	zhong gu	10.8968	6.09106	8.45459	86.6015	71.8391	79.0995	37983561	116.663	36.1066
	348	tao yuan	zhong lu	17.6579	10.4202	14.0738	226.244	57.659	142.762	37983565	116.638	36.183
	349	tao yuan	闫jia wa	3.6999	31.3219	17.4093	0	185.185	91.9118	37983503	116.736	36.1332
	350	wang gua dian	bei yi xian	12.9676	3.07588	7.97373	106.592	41.8165	73.8895	37983034	116.742	36.2265
	351	wang gua dian	cao hang	12.6983	4.2745	8.30742	77.1903	35.4484	55.4324	37983042	116.666	36.1916
	352	wang gua dian	che miao	11.1619	2.25008	6.50125	122.746	34.4501	76.5697	37983051	116.657	36.1867
	353	wang gua dian	deng li fu	8.62547	1.39622	4.87539	44.8363	13.8658	28.7708	37983079	116.729	36.2541
	354	wang gua dian	dong da feng	8.51682	5.03842	6.72007	129.859	70.5716	99.2345	37983088	116.69	36.2401
	355	wang gua dian	dong zi shi	0.740817	2.417	1.60397	0	110.254	56.7752	37983131	116.661	36.2657
	356	wang gua dian	huang ye	20.191	6.47108	13.2403	103.111	50.2092	76.31	37983205	116.7	36.2625
	357	wang gua dian	jiang jia zhuang	8.30444	2.72967	5.53344	173.179	54.7585	114.317	37983217	116.712	36.2525
	358	wang gua dian	jiang zhuang	14.2444	5.85424	9.88568	160.649	46.9227	101.568	37983220	116.71	36.227
	359	wang gua dian	jiang zhuang	4.47048	5.85914	5.18329	77.4843	55.0998	65.9942	37983221	116.714	36.2154
	360	wang gua dian	jin huai	12.8495	8.19327	10.479	104.221	58.6216	81.0062	37983223	116.673	36.1982
	361	wang gua dian	liang zhuang	8.48189	7.17452	7.79954	174.165	53.1773	111.019	37983245	116.721	36.257
	362	wang gua dian	ma zhuang	8.24171	8.22829	8.23473	77.0956	90.6794	84.1552	37983275	116.727	36.2264
	363	wang gua dian	mi shan	31.2048	0	14.9668	410.959	0	197.109	37983280	116.656	36.1577
	364	wang gua dian	mu zhuang	13.074	4.44613	8.59718	90.5872	45.8155	67.3561	37983284	116.694	36.2257
	365	wang gua dian	nan jun zhai	6.08126	4.87179	5.44994	84.8176	31.0704	56.7629	37983293	116.71	36.1853
	366	wang gua dian	nan yi xian	13.3067	5.00362	9.01767	134.611	37.0535	84.217	37983304	116.737	36.2192
	367	wang gua dian	nie zhuang	7.59604	2.54571	5.01894	97.5253	40.9476	68.6547	37983308	116.667	36.1717
	368	wang gua dian	pan tai	7.24174	1.8552	4.5179	62.0604	25.2781	43.4605	37983312	116.657	36.1958
	369	wang gua dian	ran zhuang	14.4668	2.76738	8.40705	188.066	37.1274	109.887	37983338	116.677	36.1775
	370	wang gua dian	shang gu zhuang	12.4038	6.64803	9.5515	142.045	28.9184	85.9845	37983364	116.719	36.2453
	371	wang gua dian	shi li pu	12.8859	1.09409	6.43562	128.932	21.3538	70.0853	37983370	116.715	36.2465
	372	wang gua dian	wang dong	10.9496	4.65838	7.65298	97.5229	26.5769	60.3472	37983410	116.704	36.2023
	373	wang gua dian	xi da feng	15.1642	4.20322	9.58683	177.583	19.7785	97.2861	37983435	116.679	36.2408
	374	wang gua dian	xin sheng	13.9902	3.93633	8.72087	139.329	23.0017	78.3605	37983493	116.673	36.1875
	375	wang gua dian	xin zhen	11.4117	2.67576	6.96005	112.479	18.0419	64.356	37983495	116.695	36.1821
	376	wang gua dian	zhang jia wu	27.9102	12.6115	20.3583	232.775	95.511	165.017	37983534	116.682	36.2639
	377	wang gua dian	zhi hui zhuang	16.082	4.14453	10.0868	222.497	73.5114	147.674	37983558	116.706	36.1845
	378	wang gua dian	zhu zhuang	5.39966	3.86993	4.59293	68.5401	24.57	45.3515	37983574	116.686	36.2144
	379	wang zhuang	bai tun	20.7551	3.76767	12.1788	133.809	43.7445	88.3392	37983007	116.576	36.0629
	380	wang zhuang	bei shang ren	8.58049	2.06637	5.35397	128.636	80.099	104.595	37983026	116.64	36.0754
	381	wang zhuang	cao si	17.0848	12.3978	14.7166	118.483	145.012	131.887	37983046	116.562	36.0727
	382	wang zhuang	deng zhuang	1.89693	1.08705	1.48257	34.632	16.5289	25.37	37983081	116.628	36.0906
	383	wang zhuang	dong jiao	15.0155	3.27339	9.32282	112.428	54.3065	84.2504	37983096	116.658	36.0884
	384	wang zhuang	dong kong	19.8624	10.0782	14.8053	197.265	171.679	184.041	37983099	116.568	36.0874
	385	wang zhuang	dong shang	19.3851	11.7272	15.4993	284.968	138.313	210.551	37983109	116.581	36.0812
	386	wang zhuang	dong xu	13.0124	3.80414	8.43592	186.637	0	93.8791	37983115	116.667	36.0403
	387	wang zhuang	guo chang	37.259	0	18.5053	335.57	0	166.667	37983154	116.676	36.0826
	388	wang zhuang	guo xin	9.80052	13.0902	11.4839	100.091	86.8206	93.3002	37983157	116.577	36.11
	389	wang zhuang	guo zhuang	14.8718	0	7.15056	155.28	0	74.6603	37983159	116.622	36.0781
	390	wang zhuang	hai zi	25.3759	10.7057	17.7325	240.803	49.1944	140.971	37983164	116.608	36.0824
	391	wang zhuang	hao zhuang	24.7857	6.25922	15.7234	250.627	76.9823	165.688	37983168	116.561	36.0798
	392	wang zhuang	hou yu	29.3996	5.66287	17.1859	334.588	92.0689	209.8	37983195	116.594	36.0644
	393	wang zhuang	hua yuan	12.4319	5.24263	8.81638	115.862	43.6276	79.5349	37983200	116.596	36.1055
	394	wang zhuang	jiang liu	36.1831	13.8512	24.4197	270.27	80.9389	170.539	37983218	116.604	36.0937
	395	wang zhuang	lei zhuang	16.6412	6.00199	11.1236	149.254	55.417	100.589	37983228	116.598	36.0808
	396	wang zhuang	li jing	0	0	0	70.3235	0	33.6247	37983234	116.587	36.0518
	397	wang zhuang	li shan tou	15.5167	6.28954	10.8507	63.8978	62.461	63.1712	37983237	116.669	36.0698
	398	wang zhuang	liu zhuang	11.5617	4.70778	8.03207	144.227	39.9521	90.5275	37983252	116.557	36.0854
	399	wang zhuang	nan shang ren xi	9.34511	5.90168	7.65332	97.6139	145.985	121.379	37983296	116.644	36.0511
	400	wang zhuang	qian yu	8.47512	0	4.30569	170.399	75.4148	123.671	37983328	116.595	36.0582
	401	wang zhuang	ren zhuang	15.3693	4.68137	10.0708	81.6327	55.3557	68.6059	37983341	116.634	36.0955
	402	wang zhuang	shang dong	18.3046	2.34722	10.1101	172.244	93.2401	131.673	37983363	116.58	36.0828
	403	wang zhuang	shang ren tun	14.9193	3.06008	9.13436	123.96	55.7828	90.7029	37983365	116.637	36.064
	404	wang zhuang	shang xi	9.79096	3.88224	6.81352	216.578	58.1508	136.745	37983366	116.575	36.0777
	405	wang zhuang	tian zhuang	8.15683	11.8973	10.072	26.3296	75.2823	51.3941	37983402	116.605	36.103
	406	wang zhuang	wang chang	28.9295	5.50079	16.9127	266.87	72.4113	167.131	37983409	116.676	36.0708
	407	wang zhuang	wei jia fang	21.0648	3.46566	12.1968	164.978	46.4091	105.232	37983422	116.61	36.1006
	408	wang zhuang	wu zhuang	1.98511	0	1.03309	131.521	47.5737	91.2617	37983425	116.633	36.0996
	409	wang zhuang	wu li tun	12.4989	8.58343	10.5705	102.928	58.9206	81.2536	37983428	116.605	36.0402
	410	wang zhuang	xi jiao	16.9301	16.4121	16.6816	80.9935	87.8477	84.2815	37983443	116.648	36.0919
	411	wang zhuang	xi kong	17.9938	9.22833	13.5175	170.2	88.9548	128.71	37983446	116.562	36.0864
	412	wang zhuang	xi xu	14.0172	17.8747	15.9822	155.144	224.131	190.286	37983460	116.585	36.0933
	413	wang zhuang	xiang shan tou	28.8498	8.72459	18.7518	282.087	280.112	281.096	37983470	116.671	36.0639
	414	wang zhuang	xiang tun	27.529	14.3481	20.8302	191.781	106.045	148.208	37983471	116.579	36.0721
	415	wang zhuang	xiao jiang zhuang	0	0	0	0	0	0	37983473	116.594	36.05
	416	wang zhuang	xiao xin	27.3235	16.9019	22.066	201.106	98.7654	149.477	37983480	116.629	36.0757
	417	wang zhuang	xiao zhang	0	0	0	205.339	90.4977	144.3	37983482	116.636	36.098
	418	wang zhuang	xiao tang yu	18.9967	9.90614	14.4717	213.599	143.678	178.795	37983485	116.673	36.0515
	419	wang zhuang	xing tou	28.4544	17.7947	23.135	98.0072	98.3929	98.1997	37983497	116.591	36.0921
	420	wang zhuang	yan tun	19.375	7.65659	13.473	248.029	69.8385	158.284	37983504	116.609	36.0508
	421	wang zhuang	yan nan	23.121	6.85023	14.9156	287.489	79.1229	182.409	37983506	116.559	36.0981
	422	wang zhuang	yang gu dong	10.8761	3.41916	6.97925	219.138	66.7334	139.494	37983507	116.675	36.0609
	423	wang zhuang	yin shan qian	18.618	34.7463	26.5416	122.399	253.485	186.8	37983512	116.638	36.0428
	424	wang zhuang	yu tao	8.39199	0	4.15368	88.574	0	43.8404	37983517	116.659	36.0708
	425	wang zhuang	zhang chang	27.6015	0	13.4409	200.803	0	97.7836	37983529	116.676	36.077
	426	wang zhuang	zhang zhuang	17.365	16.4833	16.9136	169.581	202.041	186.2	37983548	116.612	36.0747
	427	wang zhuang	zhong yu	19.7664	4.22684	11.8311	256.06	130.869	192.131	37983568	116.595	36.0617
	428	xin cheng	bai yun	21.1867	3.35591	11.7834	132.832	39.6825	83.7083	37983582	116.728	36.183
	429	xin cheng	chen liu	3.64154	0	1.72519	57.6502	31.1397	43.6991	37983583	116.741	36.1896
	430	xin cheng	cheng zhuang	18.4909	0	8.91284	138.217	64.3087	99.9334	37983584	116.816	36.1975
	431	xin cheng	da qiao	33.7314	0	15.1431	325.6	0	146.172	37983585	116.788	36.1721
	432	xin cheng	dong fu	12.2688	3.54695	7.63782	108.51	45.6454	75.1315	37983586	116.748	36.1908
	433	xin cheng	dong shang	2.78776	2.94734	2.8699	39.8764	46.9925	43.5393	37983587	116.732	36.1586
	434	xin cheng	gu dian	11.2931	5.99053	8.54824	129.944	30.2709	78.3484	37983588	116.717	36.1862
	435	xin cheng	jing lou	13.5247	6.7506	9.90965	96.7742	84.5666	90.2595	37983589	116.784	36.2009
	436	xin cheng	jun di	8.1384	3.73706	5.86087	109.111	33.9156	70.2001	37983590	116.808	36.1807
	437	xin cheng	li xiao	0	0	0	0	0	0	37983591	116.795	36.1793
	438	xin cheng	liu zhuang	5.78186	4.7902	5.25129	48.2625	31.4564	39.2707	37983592	116.87	36.002
	439	xin cheng	ma lian	7.83244	2.31006	4.78843	84.5309	45.8821	63.2271	37983593	116.754	36.1838
	440	xin cheng	nan shang	6.84766	0	3.26935	62.7943	0	29.9805	37983594	116.725	36.1539
	441	xin cheng	qiao shan	9.60415	0	4.77487	59.98	13.1787	36.4468	37983595	116.78	36.1913
	442	xin cheng	sha gou	3.30245	0.524121	1.89062	49.403	7.9694	28.3481	37983596	116.799	36.2023
	443	xin cheng	sha wo	3.3433	1.04874	2.145	17.4307	47.8393	33.3111	37983597	116.748	36.1681
	444	xin cheng	shang zhuang	4.22201	0	1.99137	48.158	42.9923	45.4287	37983598	116.756	36.1974
	445	xin cheng	si he	0	0	0	0	0	0	37983599	116.821	36.2046
	446	xin cheng	su zhuang	0.589414	0	0.297912	19.9243	0	10.0705	37983600	116.815	36.1877
	447	xin cheng	sun xiao	7.71787	4.22324	5.91509	48.5639	58.5976	53.74	37983601	116.77	36.1646
	448	xin cheng	sun zhuang	4.21817	2.19047	3.12036	45.1875	30.6208	37.3011	37983602	116.768	36.2013
	449	xin cheng	tai ping	2.88594	0	1.36718	0	27.4198	14.43	37983603	116.824	36.1981
	450	xin cheng	wang fang	5.1314	0	2.63429	54.5256	0	27.9916	37983604	116.816	36.2094
	451	xin cheng	xi fu	2.90021	2.19331	2.53499	49.4652	11.5694	29.8864	37983605	116.732	36.195
	452	xin cheng	xi shang	5.82733	1.33637	3.56322	67.4673	13.2714	40.1445	37983606	116.726	36.1587
	453	xin cheng	yi jia gou	7.52466	2.48025	4.81675	89.2591	32.0904	58.5702	37983608	116.768	36.196
	454	xin cheng	zhao zhuang	0	0	0	16.488	13.6874	14.9577	37983609	116.764	36.1753
	455	xin cheng	yan xiao	0.488921	1.87445	1.24679	89.9078	93.0752	91.6404	37983607	116.8	36.1741
	456	yi yang	bai ren	16.5587	5.02014	10.8967	131.037	38.8576	85.8042	37983013	116.834	36.189
	457	yi yang	bei xin	0	0	0	0	0	0	37983031	116.798	36.1597
	458	yi yang	chen zhuang	31.841	3.45976	16.9677	191.058	69.4083	127.307	37983059	116.815	36.1495
	459	yi yang	da zhu zi	5.72388	1.98304	3.91977	59.3975	45.5456	52.7171	37983077	116.867	36.1023
	460	yi yang	da 栲shan	15.5721	1.81557	8.46021	114.89	21.4684	66.5927	37983065	116.767	36.1418
	461	yi yang	dong bao	21.2265	5.61628	13.2858	0	170.794	86.881	37983085	116.851	36.1307
	462	yi yang	dong xia zhuang	21.6092	5.00772	12.8727	162.602	56.3	106.66	37983113	116.798	36.1545
	463	yi yang	dong xin	14.4894	11.4402	12.9322	114.025	43.6967	78.1076	37983114	116.86	36.1161
	464	yi yang	dong yang	20.847	8.12286	14.3275	167.255	88.433	126.869	37983116	116.869	36.0916
	465	yi yang	dong nan yang	19.4042	4.70641	12.1448	150.344	22.007	86.9565	37983122	116.804	36.1187
	466	yi yang	dong zhuang	6.61611	0	3.47422	75.3201	0	39.5517	37983129	116.847	36.1001
	467	yi yang	gao zhuang	1.19527	7.76128	4.76307	43.9754	36.9549	40.1606	37983142	116.793	36.1464
	468	yi yang	he wa	0	0	0	0	80.0641	40.032	37983175	116.842	36.185
	469	yi yang	hu tai	2.7668	3.11751	2.94303	62.5391	30.9598	46.6708	37983197	116.829	36.1212
	470	yi yang	huai shu po	0	0	0	0	0	0	37983201	116.814	36.1406
	471	yi yang	huang bai shan	13.0429	0	6.09802	150.943	0	70.5716	37983202	116.824	36.1452
	472	yi yang	huang shi ya	39.1951	0	19.9749	209.908	0	106.975	37983203	116.776	36.1133
	473	yi yang	kong xing si	62.2765	0	31.2811	761.035	0	382.263	37983225	116.838	36.0921
	474	yi yang	li nan yang	26.665	8.31207	17.5198	235.263	78.9578	157.377	37983236	116.809	36.1245
	475	yi yang	liu tai	22.1693	13.0633	17.6752	151.674	107.759	130.001	37983249	116.754	36.1283
	476	yi yang	lu jia gou	7.50763	14.0026	10.7503	55.1572	92.1999	73.6513	37983257	116.754	36.1492
	477	yi yang	luo shan	31.8593	0	16.3766	154.48	0	79.4071	37983264	116.842	36.1414
	478	yi yang	ma lang	3.00332	0	1.49332	101.523	0	50.4796	37983271	116.767	36.1161
	479	yi yang	ma tang	18.235	3.90255	10.4059	83.7755	69.5894	76.0264	37983272	116.797	36.1462
	480	yi yang	peng zhuang	6.90912	19.443	13.2991	84.2815	121.556	103.284	37983314	116.869	36.096
	481	yi yang	rong hua	21.7039	10.8036	16.5011	109.625	24.0096	68.76	37983342	116.864	36.1277
	482	yi yang	san huan	14.5234	0	7.49374	114.155	0	58.9015	37983345	116.827	36.1031
	483	yi yang	san shan	21.4084	0	10.8384	180.018	46.1467	113.921	37983348	116.836	36.1845
	484	yi yang	sha gou yu	19.1473	0	9.66683	99.734	33.8983	67.1366	37983350	116.849	36.1704
	485	yi yang	shan qian	0	0	0	0	219.78	109.051	37983353	116.836	36.1349
	486	yi yang	shang san he	0	0	0	0	0	0	37983359	116.874	36.1177
	487	yi yang	shi dong	8.88374	5.75855	7.31325	70.4013	79.6495	75.0488	37983372	116.826	36.1715
	488	yi yang	shi fang	2.78718	3.77083	3.27669	68.5871	46.1574	57.4251	37983373	116.839	36.1188
	489	yi yang	si he	12.5053	17.8259	15.0136	84.4595	142.045	111.607	37983384	116.818	36.1292
	490	yi yang	wang jin	23.0966	6.85555	14.8994	137.154	56.6693	96.532	37983414	116.787	36.1243
	491	yi yang	wang nan yang	22.3544	6.89137	14.4158	190.562	63.7484	125.457	37983416	116.819	36.1125
	492	yi yang	wang zhuang	19.4512	5.65042	12.2136	117.155	60.7072	87.5517	37983420	116.801	36.1471
	493	yi yang	xi bao	1.5438	7.21315	4.36534	35.4862	143.266	89.1266	37983431	116.842	36.1256
	494	yi yang	xia san he	5.48634	13.677	9.38408	43.4216	71.736	56.8958	37983466	116.878	36.1143
	495	yi yang	xiao zhu zi	17.1877	2.10989	9.77705	112.332	25.8264	69.8147	37983484	116.884	36.1023
	496	yi yang	xiao kao shan	0.649618	1.14384	0.910173	0	36.7242	19.3611	37983474	116.765	36.1462
	497	yi yang	yi yang	22.2911	1.82182	11.5332	202.689	24.3962	108.985	37983511	116.785	36.1496
	498	yi yang	yu shan	2.28804	0	1.14027	151.592	0	75.5477	37983518	116.78	36.1353
	499	yi yang	zhang nan yang	21.4657	13.8354	17.6163	151.108	98.9446	124.792	37983539	116.809	36.1164
	500	yi yang	zhang yuan	17.2135	9.52923	13.2555	155.4	87.7835	120.573	37983545	116.85	36.1539
	501	yi yang	zhao zhuang	76.9184	5.72471	44.7049	461.681	111.732	303.337	37983554	116.83	36.0904
	502	yi yang	zhou wang mu	7.48777	0	3.91877	86.6551	0	45.3515	37983571	116.825	36.1353
	503	wen yang	bei dian	23.8157	14.0326	18.8194	156.348	89.8742	122.399	37983018	116.915	35.9595
	504	wen yang	bei zhuang	29.8482	11.6557	20.749	257.069	77.0713	167.041	37983038	116.853	35.9522
	505	wen yang	cheng nan	2.99494	7.9244	5.54453	54.6448	25.5037	39.5726	37983061	116.881	35.9687
	506	wen yang	dong gao yu	30.8407	24.3333	27.5405	198.669	154.455	176.246	37983090	116.828	35.9235
	507	wen yang	dong cheng gong	51.5763	27.1359	39.3453	329.031	176.857	252.876	37983120	116.823	35.9042
	508	wen yang	dong miao	24.9771	0.862514	12.7498	242.817	39.3443	139.646	37983121	116.874	35.9508
	509	wen yang	fan wu	26.2808	12.903	19.4639	159.005	83.4725	120.516	37983132	116.874	35.9368
	510	wen yang	gang zi	13.6865	3.08657	8.32761	82.975	14.7547	48.4858	37983138	116.927	35.976
	511	wen yang	gao hang	10.7494	7.01967	8.87426	101.667	60.3318	80.8857	37983139	116.944	35.9684
	512	wen yang	gou xi	12.5916	7.78054	10.096	79.8085	103.673	92.1871	37983147	116.897	35.9578
	513	wen yang	guo dian	9.70131	3.57391	6.6254	57.971	34.5066	46.192	37983155	116.873	35.9543
	514	wen yang	he cha kou	18.3351	6.30493	12.2769	161.516	31.8438	96.2155	37983171	116.8	35.9175
	515	wen yang	hu zhuang	23.3712	25.9396	24.7042	210.438	221.038	215.939	37983198	116.759	36.2074
	516	wen yang	jia bei	15.9716	2.38069	9.18472	72.2152	54.2986	63.2683	37983211	116.904	35.9588
	517	wen yang	jia nan	16.2547	3.63347	9.6228	142.721	85.9291	112.88	37983212	116.902	35.9556
	518	wen yang	jiang hang	13.4431	15.132	14.2738	99.8336	57.3066	78.9177	37983215	116.951	35.9674
	519	wen yang	kang meng zhuang	19.5804	11.2557	15.323	97.6086	93.251	95.38	37983224	116.885	35.9495
	520	wen yang	li dian	16.9897	12.0187	14.4609	126.183	97.4896	111.586	37983229	116.865	35.9479
	521	wen yang	li lou	9.93479	0.760519	5.29357	91.1854	14.8434	52.5644	37983235	116.902	35.9743
	522	wen yang	li zhuang	6.34026	0	3.16514	28.6779	0	14.3164	37983242	116.901	35.9617
	523	wen yang	ma dong shi	24.4255	17.47	20.9479	214.636	112.44	163.541	37983268	116.871	35.93
	524	wen yang	ming xin	36.2169	17.4665	26.8257	247.408	176.118	211.702	37983282	116.844	35.9093
	525	wen yang	san niang miao	12.8635	7.26378	10.0976	106.238	77.7484	92.1659	37983347	116.9	35.9414
	526	wen yang	song xiao men	36.7272	7.60453	22.075	184.059	39.5163	111.336	37983386	116.909	35.9572
	527	wen yang	su lou	27.9879	14.0353	21.3361	190.144	139.13	165.824	37983388	116.91	35.9753
	528	wen yang	sun xiao men	24.8248	14.8129	19.8454	161.325	130.435	145.962	37983392	116.904	35.9514
	529	wen yang	ta fang	26.0766	9.04041	17.4286	206.492	48.0692	126.073	37983395	116.845	35.9022
	530	wen yang	tian dong shi	20.1764	10.4736	15.3505	146.06	88.5609	117.461	37983400	116.883	35.9382
	531	wen yang	tun zhuang	17.7962	14.862	16.3979	153.965	84.5487	120.882	37983405	116.898	35.9836
	532	wen yang	wang cheng gong	17.4055	10.0677	13.7664	126.093	76.8968	101.695	37983408	116.809	35.9095
	533	wen yang	wu xin	16.4441	24.963	20.8346	135.355	127.275	131.191	37983430	116.846	35.9143
	534	wen yang	xi gao yu	15.4413	13.5874	14.5245	99.9875	76.6577	88.4508	37983436	116.818	35.922
	535	wen yang	xi nan zhuang	28.6847	5.8505	17.3868	304.878	69.1802	188.259	37983452	116.94	35.9609
	536	wen yang	xi xu	14.8973	10.733	12.7907	108.355	94.0789	101.133	37983461	116.855	35.9425
	537	wen yang	xi zhuo	16.3109	10.538	13.4396	118.788	60.02	89.5582	37983464	116.816	35.9351
	538	wen yang	xin ji	36.5383	20.286	28.4058	232.558	103.199	167.829	37983491	116.853	35.9268
	539	wen yang	xin liu	20.6527	3.94966	12.3291	242.94	30.5717	137.112	37983492	116.873	35.9358
	540	wen yang	xu lou	16.5749	6.70337	11.5921	110.967	72.5821	91.5919	37983500	116.949	35.9735
	541	wen yang	xue zhai	17.8619	12.7184	15.1753	133.067	91.2686	111.235	37983501	116.824	35.9329
	542	wen yang	yuan zhai	24.5539	15.2842	19.8053	196.865	145.783	170.697	37983521	116.83	35.9367
	543	wen yang	zhang cheng gong	31.8115	12.9763	22.3961	220.925	78.9391	149.949	37983530	116.821	35.9071
	544	wen yang	zhang lou	25.3174	13.5506	19.4189	125.581	124.938	125.258	37983537	116.831	35.9028
	545	wen yang	zhang miao	21.3053	12.4796	16.8391	148.883	64.5891	106.227	37983538	116.952	35.9721
	546	wen yang	zhang xiao men	37.7777	24.6833	31.2142	214.209	189.461	201.804	37983544	116.909	35.9516
	547	wen yang	zhuan xi	17.5358	3.88169	10.602	115.955	50.5732	82.7531	37983576	116.945	35.9625
	548	wen yang	zhuo bei	17.9223	10.8673	14.3056	154.234	93.3085	123.001	37983579	116.838	35.9432
	549	wen yang	zhuo qian	34.2941	19.6868	26.5934	186.683	125.576	154.469	37983581	116.84	35.9431
